# Supplementary material for: Engineering the Optical Properties of CsPbBr3 Nanoplatelets through Cd2+ Doping
Source: Materials (Basel). 2022 Nov 1;15(21):7676. doi: 10.3390/ma15217676 (PMC9657966; doi:10.3390/ma15217676)
Supplement: Supplementary file 1 [file materials-15-07676-s001.zip]

Archive with 1 entries (1 files):
- materials-2000827-supplementary.pdf
